# Supplementary material for: The role of internet integration in relation to farmers’ income and perceived social fairness
Source: PLoS One. 2025 Dec 29;20(12):e0337067. doi: 10.1371/journal.pone.0337067 (PMC12747394; doi:10.1371/journal.pone.0337067)
Supplement: S1 Data — (XLSX) [file pone.0337067.s001.xlsx]

## Sheet: Sheet1
Income	Social fairness	Internet embedding (Social dimension)	Internet embedding (Information dimension)	Gender	Age	Marital Status	Risk-Taking	Education	Length of outside working time	Residence time in rural area	Diversity of income	Agricultural production
5	2	1	0.699165	0	4	1	3	3	6	5	2	1
4	3	1	0.536057	0	5	1	1	2	6	3	1	0
4	3	0	-0.992323	0	6	1	1	2	6	4	1	0
4	2	0	-0.576156	1	3	1	1	2	5	3	1	0
5	2	1	0.152125	0	5	1	1	2	5	5	2	1
5	3	1	0.348543	0	5	1	1	1	6	3	1	0
4	3	1	1.34073	0	2	0	2	5	1	3	1	0
4	3	1	1.42892	1	1	0	2	3	1	5	1	0
4	3	0	-0.281575	1	4	1	1	1	1	5	1	1
5	4	1	0.732475	0	5	1	1	3	6	4	1	0
4	5	1	0.728146	1	2	1	1	4	3	5	1	0
5	3	0	-0.258151	0	3	1	2	3	4	3	1	0
4	5	0	-0.992323	0	5	1	1	1	6	4	1	0
4	5	1	1.06514	1	3	1	3	3	3	5	1	1
4	4	1	1.7569	0	5	1	1	2	6	2	1	0
5	4	1	1.31722	0	4	1	3	2	1	5	2	1
4	2	0	-0.108672	0	3	1	1	2	6	5	1	0
6	2	1	0.556885	0	5	1	1	2	6	3	1	0
4	2	1	1.52995	0	2	0	2	5	1	3	1	0
5	3	1	0.160937	0	3	1	2	4	6	3	1	0
5	3	1	0.0745136	0	4	1	1	3	5	3	1	0
4	2	0	-0.674319	0	5	1	1	1	5	3	1	0
4	5	0	-0.576156	0	6	1	1	2	6	5	2	1
5	5	0	-1.09058	0	5	1	1	2	6	5	2	1
5	2	0	-1.18874	1	4	1	1	2	6	5	2	1
4	2	0	-0.108672	0	4	1	1	1	5	3	1	0
4	3	0	-0.992323	0	5	0	1	1	6	3	1	0
4	5	0	-1.21226	0	6	1	1	1	6	3	1	0
4	4	1	0.0877464	0	5	1	1	1	1	5	1	1
5	4	1	1.1896	0	5	1	2	3	1	5	2	1
5	4	1	0.0130065	0	4	1	1	2	6	4	1	0
5	5	1	0.634312	0	4	1	1	3	6	5	2	1
4	3	0	-1.40858	0	6	1	1	2	1	5	1	1
4	3	0	-1.09058	0	4	1	2	1	6	2	1	0
5	3	0	-0.0104166	0	4	1	1	2	6	3	1	0
4	4	1	1.09143	1	3	1	1	3	5	5	1	0
4	2	1	0.455334	0	5	1	1	2	6	3	1	0
5	5	0	-0.501508	0	3	1	1	3	5	3	1	0
4	3	1	0.339823	0	3	1	1	2	6	3	1	0
4	2	0	-1.11409	0	6	1	1	0	6	4	1	0
4	4	0	-0.665598	0	3	1	1	2	6	5	1	0
5	5	0	-0.454477	0	5	1	1	2	5	3	1	0
5	4	1	0.414471	1	3	1	2	3	6	3	2	0
4	2	1	0.429174	0	3	0	1	2	6	2	1	0
6	5	1	0.952316	0	5	1	2	2	6	4	2	1
4	3	0	-0.0531054	0	5	1	1	2	6	5	1	1
5	4	1	0.166736	0	5	1	2	2	5	5	1	1
4	4	0	-0.89416	0	5	1	1	1	1	5	1	1
4	4	1	0.382235	0	5	1	1	2	6	3	1	0
5	5	0	-0.477993	0	3	1	1	2	6	5	1	0
4	4	1	0.741195	0	4	1	1	5	1	5	1	0
6	3	1	1.21627	0	4	1	2	4	1	5	2	0
6	4	1	1.21627	0	4	1	2	4	1	5	2	0
6	3	1	1.93565	0	4	1	1	3	6	5	1	0
4	3	0	-0.0104166	0	5	1	2	2	1	5	1	0
4	2	0	-0.151176	1	3	1	1	4	3	5	2	0
5	3	1	0.470221	1	2	0	2	5	1	4	0	0
3	4	0	-0.403068	1	5	1	1	2	1	5	1	0
4	3	0	-0.9689	1	5	1	1	1	6	2	1	0
5	5	1	0.732475	0	5	1	1	3	1	5	1	0
4	4	1	0.634312	0	4	1	2	3	5	3	2	1
5	5	0	-0.119033	0	2	0	2	5	1	4	0	0
4	4	1	0.175548	1	3	1	1	2	1	5	1	0
3	2	1	0.24166	1	4	1	1	3	4	5	1	0
3	4	0	-0.249339	1	4	1	2	3	3	5	1	0
4	5	1	1.76562	0	4	1	1	3	3	5	1	0
3	3	0	-0.697742	1	6	1	1	1	1	5	2	1
4	5	1	3.2753	0	2	0	1	5	1	3	1	0
5	5	0	-0.841281	0	5	1	1	2	3	3	1	0
3	4	0	-0.183412	0	4	1	2	3	6	2	1	0
5	3	0	-0.644863	0	5	1	1	2	6	3	1	0
6	2	0	-0.638922	1	5	1	2	3	3	4	1	0
4	4	1	0.339823	1	4	1	1	3	3	5	3	1
6	4	1	1.21905	1	3	1	2	5	1	1	1	0
4	3	1	1.02867	1	3	1	2	4	3	4	1	0
4	4	1	1.19554	0	4	1	2	3	4	5	1	0
7	4	1	0.785446	0	5	1	2	3	6	5	1	1
6	5	0	-0.0016965	0	5	1	2	2	1	5	2	1
7	4	1	0.666547	0	5	1	2	5	1	5	2	1
4	4	1	0.76471	0	4	1	2	4	3	5	2	1
5	4	1	0.307588	1	4	1	2	4	3	5	1	1
3	5	0	-0.4779	1	4	1	2	3	3	5	1	1
4	4	1	0.0130987	0	5	1	1	2	6	5	1	0
4	4	0	-0.183319	1	5	1	1	2	6	5	1	1
5	4	1	0.666547	0	4	1	2	4	1	5	2	1
6	3	1	0.634312	0	4	1	2	3	5	5	2	1
4	4	0	-0.183412	1	5	1	1	3	6	5	2	1
3	4	1	0.111262	0	5	1	1	2	5	5	2	1
3	5	1	0.305946	0	2	0	2	5	1	4	0	0
4	4	1	1.02551	0	4	1	1	3	4	5	2	1
4	4	0	-0.0850643	0	4	1	1	2	6	2	1	0
5	4	1	0.536149	1	4	1	1	3	4	5	2	1
4	4	1	0.527429	0	3	1	1	5	2	5	1	0
4	4	0	-0.403161	1	5	1	2	1	1	5	3	1
6	4	1	1.02551	0	4	1	2	5	3	5	1	1
4	5	1	0.437986	0	4	1	1	4	3	5	1	0
5	4	1	0.437986	0	5	1	1	2	6	5	2	1
4	4	1	1.02551	0	5	1	1	2	6	5	1	0
3	4	0	-0.501324	1	4	1	1	3	3	5	2	1
5	4	1	0.461501	0	4	1	2	4	4	2	1	0
4	4	1	0.892329	0	2	0	1	5	2	4	2	1
8	2	1	0.571546	0	1	0	2	2	1	3	1	0
6	4	0	-0.501324	0	7	0	1	3	5	5	3	1
5	4	0	-1.40858	1	6	0	1	2	5	5	1	1
4	3	1	0.484882	0	2	0	2	5	3	3	0	0
5	3	1	1.42132	0	3	1	3	5	4	3	1	0
4	3	0	-1.21216	1	4	0	1	3	5	3	1	0
5	3	1	1.90512	0	2	1	3	5	2	3	1	0
4	3	0	-1.60491	1	5	1	1	2	5	5	1	0
4	4	1	0.111262	1	4	0	2	1	5	3	1	0
4	4	1	0.209425	0	4	0	1	2	5	3	1	0
4	3	1	1.90512	1	2	0	3	6	2	3	1	0
4	4	0	-1.21216	0	5	0	2	1	6	4	2	0
5	1	1	0.378381	0	1	0	2	2	3	1	1	0
5	4	1	0.307588	0	2	0	2	5	2	2	1	0
6	4	1	0.952316	0	4	0	2	2	5	2	2	0
4	4	0	-0.590859	0	3	1	2	4	4	2	1	0
6	3	0	-1.31042	0	7	1	1	1	6	5	0	0
5	5	0	-0.0104166	0	2	1	3	4	5	1	1	0
4	4	0	-0.81942	0	7	0	1	1	5	5	2	1
4	4	0	-0.81942	1	6	0	1	1	4	5	1	1
6	3	1	0.544869	0	4	1	2	5	4	1	1	0
5	3	1	1.70879	1	2	0	2	5	1	1	1	0
4	3	0	-1.40858	0	7	0	1	1	6	5	1	1
5	4	1	1.89918	0	3	1	2	3	3	3	3	1
3	4	0	-0.795905	0	4	0	1	0	2	5	1	0
2	3	0	-0.53798	1	3	0	2	4	3	3	2	1
2	4	0	-0.365169	1	2	1	2	3	1	4	2	1
3	2	1	0.247601	0	2	0	2	4	2	3	0	0
2	2	1	0.083418	1	2	0	2	4	1	3	1	1
2	5	1	0.263866	1	2	0	1	4	1	1	1	0
1	4	0	-0.341654	1	2	0	2	4	1	3	1	0
2	4	1	0.311979	0	2	0	2	4	2	4	2	1
2	3	0	-0.917675	1	2	0	2	5	2	3	2	1
2	4	1	0.861706	1	2	0	2	4	2	4	1	1
3	5	0	-0.206743	0	4	0	2	0	2	5	1	1
3	4	0	-0.219975	0	2	0	2	4	2	3	0	0
2	4	0	-0.477993	0	4	1	2	0	1	4	1	1
1	5	1	0.380594	1	2	0	1	4	1	3	0	0
3	2	1	0.149438	0	2	0	2	4	1	3	0	0
2	5	0	-0.62291	0	4	1	1	0	1	5	1	0
2	3	0	-1.21216	0	3	0	2	1	1	5	1	1
3	4	1	0.0510905	1	2	0	3	3	1	5	0	0
3	5	0	-0.986382	1	4	1	1	0	1	5	1	0
3	5	0	-1.114	1	5	1	1	0	1	5	1	0
1	4	1	0.740028	1	2	0	1	4	1	5	1	0
1	4	0	-1.21226	0	4	0	3	0	1	5	1	1
1	4	0	-1.15334	0	1	0	3	0	1	1	1	1
4	4	0	-0.219975	0	5	1	1	1	2	5	1	0
3	4	1	1.40836	0	6	1	1	0	3	5	1	0
2	1	0	-0.69765	1	5	1	1	0	1	5	1	1
5	3	1	0.921509	0	3	1	2	4	5	3	1	0
3	1	0	-0.599487	1	3	1	2	1	2	5	2	0
4	2	1	0.414471	0	2	0	2	4	2	4	2	1
4	2	1	1.83933	1	1	0	2	5	1	4	1	0
3	4	1	0.578667	1	2	0	2	3	2	4	1	0
4	4	0	-0.0556083	0	2	0	2	2	4	4	1	0
3	4	1	0.885037	1	3	1	2	4	3	5	1	0
8	4	1	0.53182	1	2	0	2	4	2	4	1	0
2	1	0	-0.69765	0	5	0	2	0	3	4	1	0
3	3	1	0.332623	1	1	0	2	4	2	4	1	1
4	4	0	-1.18874	1	4	1	2	0	2	5	1	0
3	2	0	-0.639014	0	4	0	2	3	5	4	1	0
3	3	0	-1.31042	0	5	1	2	1	2	4	1	0
2	4	1	1.64291	1	3	0	2	4	3	4	1	0
3	4	1	0.231589	1	2	0	2	4	3	5	1	0
4	1	1	1.30139	1	6	0	2	4	3	3	1	0
6	4	1	1.67656	1	2	0	2	4	2	3	1	0
3	2	1	2.44296	1	2	0	1	5	1	4	1	0
2	4	1	0.127485	1	2	0	2	4	1	2	1	0
2	4	0	-0.0557926	1	2	1	2	3	2	5	1	0
4	2	1	1.0946	0	2	0	2	4	1	5	1	1
5	5	1	0.478849	0	2	0	1	5	3	2	1	0
6	3	0	-1.60491	0	2	0	1	3	3	3	1	0
1	4	1	0.614063	1	2	0	2	4	1	3	1	0
2	2	0	-0.0471646	1	2	0	2	5	2	2	2	1
4	2	1	0.276872	0	2	0	2	5	2	3	2	0
4	4	1	0.172769	1	3	0	2	3	4	3	1	0
4	4	1	0.603781	0	3	0	2	4	3	4	1	0
3	4	1	0.959869	1	2	1	3	3	2	4	1	0
4	4	1	0.398459	0	2	0	2	3	2	5	1	0
4	3	1	1.01986	1	2	0	2	4	3	4	2	1
1	3	1	1.48023	1	2	0	3	4	1	5	1	1
1	4	0	-0.243491	0	2	0	2	4	1	5	1	0
3	4	1	0.733995	1	1	0	2	3	1	4	1	0
4	1	0	-1.50675	1	3	1	2	4	4	3	1	0
4	4	0	-0.225916	1	2	0	3	4	2	4	2	1
5	4	0	-0.4779	0	5	0	2	3	5	4	2	0
5	5	1	2.18824	1	2	0	2	4	1	2	2	0
4	4	1	0.537669	1	3	1	2	4	4	4	1	0
4	4	0	-0.243491	0	5	0	2	1	2	4	1	0
4	4	0	-0.243491	1	2	0	2	3	4	3	1	0
4	4	0	-0.309418	1	4	1	1	3	3	4	2	1
3	5	0	-0.81942	1	4	1	1	2	3	5	1	1
8	3	1	0.348543	0	4	1	2	5	2	5	1	0
9	5	1	0.649107	0	3	1	1	3	1	2	1	1
5	1	1	1.54578	0	5	1	2	2	6	3	1	0
3	2	0	-0.54392	0	3	1	2	4	1	2	1	0
8	5	0	-1.09049	1	3	1	2	2	5	5	1	0
4	3	1	1.96511	0	2	0	2	6	4	3	1	0
1	4	1	1.24295	0	3	1	2	5	4	5	2	1
2	4	0	-0.4779	1	5	1	2	2	6	3	1	0
4	4	1	0.149438	0	4	1	2	2	6	3	1	0
4	5	1	0.993271	1	4	1	2	3	6	3	1	0
3	2	0	-0.599579	0	5	1	1	2	3	3	1	0
2	4	0	-0.870737	1	4	1	2	2	3	2	1	0
4	4	1	1.59588	0	3	0	2	5	3	5	1	0
3	4	0	-0.0850643	1	5	1	1	2	6	3	1	0
3	3	0	-0.62291	0	5	1	1	2	6	4	1	0
3	5	0	-0.668378	1	4	1	1	2	6	2	1	0
2	3	0	-0.89416	0	7	1	1	1	3	5	1	1
4	3	0	-0.341654	0	6	1	2	1	6	3	1	0
5	3	0	-0.206743	0	5	1	2	3	5	4	2	1
4	3	1	1.05496	1	5	1	2	2	6	5	2	0
4	3	0	-0.917491	0	4	1	1	1	3	5	2	1
3	2	0	-1.60491	1	6	1	1	1	2	5	1	1
3	2	1	0.707503	1	3	1	2	4	5	5	1	0
4	3	0	-0.763761	0	2	0	2	3	3	3	1	0
1	4	1	1.89046	0	4	1	2	5	6	1	1	0
2	2	0	-0.206743	0	5	1	1	2	4	3	2	1
3	3	0	-0.183319	1	5	1	1	5	6	5	1	0
4	2	1	0.565513	0	3	1	2	5	4	2	1	0
4	4	0	-0.0998595	0	5	1	2	3	6	1	1	0
2	3	0	-0.763761	1	5	1	1	4	6	5	0	0
4	3	1	0.196376	0	5	1	2	5	3	1	1	0
4	3	1	0.149438	1	3	1	2	5	5	3	2	0
5	3	0	-0.145235	1	5	0	2	5	5	3	2	1
2	2	0	-0.62291	0	5	1	1	4	6	3	1	0
6	3	1	0.16692	0	3	1	1	5	2	5	1	0
1	3	0	-0.855984	0	5	1	2	1	6	1	1	0
3	3	0	-0.697742	1	3	1	2	2	4	3	1	0
2	3	0	-0.142364	1	4	1	2	3	5	2	1	0
3	3	0	-0.501324	1	4	1	2	3	5	2	1	0
3	3	0	-0.697742	1	5	1	2	2	5	3	2	1
4	3	0	-0.304998	1	4	1	1	2	3	3	2	1
4	3	0	-0.304998	1	5	1	2	1	4	3	2	1
4	3	1	0.494026	1	4	1	2	3	4	3	2	1
3	2	0	-0.576156	1	4	1	2	2	6	2	2	1
3	5	1	0.282523	1	5	1	2	1	3	3	2	1
3	2	0	-0.0851564	0	4	1	1	2	5	2	2	1
3	3	0	-0.894068	1	5	1	2	1	4	3	1	0
3	3	0	-0.4779	1	5	1	2	1	4	3	1	0
2	5	0	-1.40858	0	5	1	2	0	4	3	2	0
1	4	0	-1.50675	0	5	1	2	0	4	3	1	0
1	3	0	-1.40858	0	3	1	2	1	3	1	1	0
1	4	0	-1.31033	1	3	1	2	0	3	3	1	0
1	3	0	-1.09058	0	5	1	1	2	3	4	3	1
1	4	0	-1.37635	0	4	0	1	0	4	1	1	0
2	4	0	-1.31033	0	2	0	2	1	2	1	1	1
1	5	0	-1.40858	0	4	1	2	0	5	3	1	0
1	5	0	-1.60491	0	3	1	1	1	2	3	1	1
1	4	0	-1.40858	1	3	1	2	1	3	3	1	0
1	4	0	-1.40858	0	3	1	1	1	2	3	1	1
1	4	0	-1.40849	0	5	0	1	0	5	1	1	1
1	4	0	-1.60491	0	1	1	1	0	2	1	1	0
1	4	0	-1.21216	0	4	1	2	1	3	3	1	0
1	4	0	-1.40858	0	4	1	2	1	3	1	1	1
1	4	0	-0.983603	1	3	0	2	0	4	3	1	0
3	4	1	0.0218188	0	2	0	1	1	3	3	1	0
2	3	0	-0.10858	0	4	1	2	2	4	3	2	0
2	4	0	-1.60491	0	6	0	2	0	5	3	1	0
2	3	0	-1.01575	1	4	1	1	0	4	3	1	0
2	4	0	-1.114	0	6	1	2	1	4	3	1	0
4	4	1	0.262304	0	5	1	1	4	6	4	2	1
4	4	0	-0.576156	1	5	1	1	2	6	5	3	1
5	3	1	0.0659778	0	3	1	2	2	1	5	2	1
3	2	0	-1.50675	1	7	1	1	1	6	5	1	1
4	3	0	-1.18874	1	5	1	1	2	2	5	2	1
2	3	0	-0.183319	0	7	1	1	1	6	5	1	1
4	3	0	-0.258059	1	4	1	1	2	3	5	2	1
2	2	0	-0.772482	1	5	1	1	1	5	5	1	1
1	2	1	1.01401	1	5	1	3	3	6	5	1	1
3	4	1	0.687283	1	3	1	3	3	3	5	1	1
2	2	0	-1.38507	1	6	1	1	1	2	5	1	1
3	3	0	-0.697742	1	5	1	2	2	6	2	1	0
4	3	0	-0.281482	0	5	1	1	4	6	1	1	0
4	3	1	0.461501	1	2	0	2	5	3	5	1	0
5	3	0	-0.0850643	0	7	1	1	2	6	5	1	1
3	3	0	-0.281482	0	6	1	1	2	1	5	1	1
3	3	0	-0.599579	1	6	1	1	3	1	5	1	1
2	3	0	-0.674226	1	4	1	1	2	4	5	1	1
4	4	0	-0.159896	0	4	1	1	3	6	5	2	1
3	3	0	-0.0850643	1	5	1	1	2	6	4	1	0
3	2	1	0.0130987	0	5	1	1	2	6	1	1	0
3	2	0	-0.0850643	1	6	0	1	1	3	5	0	0
4	3	1	0.820461	1	2	0	1	5	1	1	1	0
3	2	0	-0.0850643	0	5	1	1	2	6	2	1	0
5	4	1	0.134777	1	4	1	3	5	6	1	1	0
1	5	1	1.92863	1	3	0	1	5	5	5	1	0
2	3	1	0.0303546	0	4	1	1	2	4	5	1	1
1	3	1	0.284072	1	5	1	1	2	1	5	1	1
3	2	1	0.811741	1	5	1	3	2	6	5	1	0
3	4	1	2.22312	0	1	0	1	5	1	4	1	0
3	1	1	0.372058	1	2	0	1	5	1	4	1	0
2	3	1	0.0218188	1	2	0	2	4	2	5	1	0
2	4	1	0.053962	1	4	1	1	3	1	5	1	1
1	4	1	2.66281	1	3	1	2	5	1	5	1	1
2	5	1	1.97567	0	3	1	1	3	5	2	1	0
2	4	0	-0.558623	1	4	1	1	2	5	5	0	0
4	2	0	-0.864704	0	4	1	2	3	1	5	1	0
6	5	1	0.354618	0	5	1	2	2	1	5	1	0
6	5	1	1.25275	0	3	0	2	3	5	3	1	0
7	2	1	0.898178	0	2	1	2	3	1	3	1	0
4	3	1	0.435207	0	4	1	2	3	6	4	1	0
5	5	1	1.40072	0	5	1	2	3	2	5	1	1
4	4	0	-0.0850643	0	4	1	2	2	3	5	1	1
3	4	1	0.476296	0	7	1	1	2	5	5	0	0
4	5	0	-1.31042	0	4	1	1	2	6	5	2	0
2	1	1	0.354618	1	3	1	1	3	5	5	1	0
4	5	0	-0.214035	1	3	1	1	2	3	5	0	0
1	4	0	-0.650803	0	4	0	3	3	6	4	1	0
1	3	0	-0.0381259	1	5	0	1	2	3	5	1	1
3	5	0	-0.674226	1	5	1	2	2	6	5	1	1
3	4	0	-0.174691	1	4	1	2	3	3	5	1	0
5	4	1	2.06011	1	2	0	2	6	2	5	1	0
5	2	1	1.34351	0	4	0	1	3	6	5	1	0
5	5	1	1.19832	1	3	1	2	4	3	2	2	1
2	5	1	1.11217	0	4	1	1	4	1	5	1	0
4	2	1	1.10219	1	2	0	1	5	1	4	1	0
3	4	1	0.759152	1	4	1	2	2	5	5	1	0
2	4	0	-1.50675	1	7	1	1	2	2	5	1	0
3	1	0	-0.853204	1	5	1	1	2	1	5	1	0
4	2	0	-0.219975	1	3	1	1	3	4	5	1	0
3	4	1	0.663768	0	5	1	1	2	1	5	1	0
4	1	1	0.461409	0	2	0	2	5	3	5	2	0
1	1	0	-0.819236	0	3	0	3	2	1	5	1	0
5	5	1	0.152125	1	4	1	2	5	1	5	1	0
3	4	0	-0.127661	1	3	1	1	2	2	5	1	0
4	5	1	2.01808	1	2	0	2	5	2	3	1	0
3	2	1	0.736959	1	3	0	2	3	5	2	1	0
2	3	1	2.72873	1	2	1	2	4	2	2	2	0
3	2	1	1.11811	1	4	1	1	4	5	5	1	1
4	4	1	0.339823	0	4	1	1	5	1	4	1	0
5	4	1	0.536149	1	3	1	1	3	6	3	2	0
5	4	0	-0.0851564	1	4	1	1	5	5	1	1	0
3	3	1	0.782667	1	3	1	2	3	6	5	1	0
3	4	1	0.779505	0	5	1	2	2	4	5	1	1
4	4	1	0.583087	0	5	1	1	2	3	5	1	0
2	4	1	0.232848	1	4	1	1	2	3	5	1	1
3	3	1	1.05911	0	3	1	1	2	2	5	2	1
3	2	0	-0.183319	1	5	1	1	2	6	5	1	0
2	3	0	-1.16523	0	5	1	1	2	6	4	1	0
3	3	0	-0.477993	1	5	1	1	1	5	5	1	0
4	3	0	-0.0850643	0	6	1	1	1	6	5	2	1
2	2	0	-1.38507	1	5	1	1	2	5	5	1	0
3	3	0	-0.4779	1	5	1	1	1	4	5	1	0
1	2	0	-1.18865	1	6	1	1	2	3	5	0	0
7	4	0	-1.60491	0	7	1	1	1	1	5	1	0
3	4	0	-1.38507	0	6	1	1	1	6	5	1	0
5	4	0	-0.576063	1	6	1	1	2	2	5	1	0
3	2	0	-1.40858	1	7	1	1	1	1	5	1	0
3	2	0	-1.01575	1	5	1	1	1	1	5	1	1
5	2	0	-0.1245	1	4	1	1	5	6	4	1	0
3	3	0	-0.713662	0	2	0	1	1	5	4	1	0
8	4	0	-0.939444	0	2	0	1	2	5	4	1	0
7	4	1	0.657827	0	3	0	3	5	6	5	1	0
3	2	0	-1.16523	1	4	1	1	2	3	5	1	0
4	4	0	-0.5467	1	3	1	1	3	5	4	1	0
5	2	0	-0.772482	1	6	1	1	2	6	5	1	1
3	2	0	-1.06706	1	3	1	1	2	3	5	1	0
4	3	0	-0.772482	0	3	0	1	2	6	5	1	0
3	4	0	-0.894068	1	5	1	1	2	6	5	1	0
3	2	0	-0.0850643	0	7	1	1	2	6	5	1	0
5	2	0	-0.9689	0	3	1	1	3	6	3	1	0
4	4	0	-0.9689	0	3	1	3	3	6	4	1	0
4	4	0	-0.315267	1	3	1	1	3	6	4	1	0
2	2	1	0.0130987	1	5	1	1	2	4	5	1	0
5	2	0	-1.16523	1	5	1	2	2	1	1	1	0
1	2	0	-0.206743	1	6	1	1	2	1	5	1	1
5	2	0	-0.281482	0	5	1	1	2	6	5	1	0
5	2	0	-1.01575	0	3	1	1	4	5	3	1	0
2	3	0	-1.40858	1	6	1	1	1	3	5	1	0
8	3	0	-1.16523	1	5	1	2	1	3	3	1	0
1	3	0	-0.4779	0	5	1	1	1	6	2	1	0
2	2	0	-0.674226	0	4	1	1	1	6	4	1	0
3	3	0	-1.2869	1	5	1	1	1	6	3	2	0
3	3	0	-1.06706	1	4	1	1	2	1	5	1	0
4	3	0	-0.870645	0	3	1	1	1	6	1	1	0
4	3	0	-0.356222	1	3	1	1	2	5	5	1	0
2	3	0	-1.06706	1	4	1	1	1	6	5	1	0
4	3	0	-0.674226	1	5	1	1	3	5	5	1	0
2	2	0	-0.870645	1	4	1	1	1	1	5	2	1
1	1	0	-1.09049	1	6	1	1	1	3	5	1	0
3	3	0	-0.153863	1	4	1	1	2	6	5	1	0
3	2	1	0.29176	1	3	0	1	3	5	3	1	0
5	3	1	0.0659778	0	4	1	2	3	5	2	2	0
4	3	0	-0.281575	0	6	1	1	2	6	5	1	0
4	3	0	-0.576063	1	4	1	1	2	5	5	2	0
3	2	0	-0.870645	1	4	1	1	2	5	5	1	0
3	4	0	-0.159896	0	5	1	1	2	6	3	1	0
3	4	1	1.0946	1	4	1	2	1	1	5	2	1
3	4	1	0.996433	1	4	1	2	1	1	5	2	1
4	4	0	-0.0104166	0	5	0	2	1	1	5	1	0
3	4	0	-0.174691	1	1	0	2	3	1	5	1	0
1	1	1	0.314851	1	1	0	2	3	2	2	1	0
2	2	1	0.216596	1	2	0	1	4	1	5	2	1
4	4	1	0.208258	0	1	0	2	3	1	4	1	0
5	1	1	0.981772	1	2	0	2	5	1	4	1	0
4	4	1	0.901049	1	2	0	2	4	1	4	2	1
3	4	0	-0.341654	1	2	0	2	4	2	5	2	0
5	4	1	0.244637	0	6	1	2	2	1	5	1	1
3	4	1	0.0964665	0	5	1	1	1	2	5	1	1
3	5	1	1.70879	1	2	1	1	5	4	2	1	0
2	4	1	0.0935028	0	5	1	1	2	1	5	1	1
3	4	1	0.874755	0	3	1	3	3	2	5	1	1
2	3	1	0.117202	1	3	1	1	2	6	3	1	0
4	3	1	1.30562	0	3	1	2	4	3	5	1	1
3	4	0	-0.951459	0	2	0	2	4	5	1	1	0
3	4	1	1.13846	1	4	1	1	1	1	5	1	1
5	3	1	1.43928	1	3	1	2	5	3	3	2	0
2	4	1	0.210945	1	1	0	1	3	1	5	0	0
1	5	0	-1.60491	1	5	1	2	1	1	5	1	1
3	4	0	-0.281575	0	4	0	2	1	2	5	1	1
3	3	1	1.07381	1	2	0	1	4	1	3	1	0
2	4	0	-1.31033	1	6	1	1	0	3	5	1	1
3	4	0	-1.09049	1	5	1	1	1	3	5	1	1
4	4	1	0.262304	0	5	1	2	3	4	4	2	1
4	4	0	-0.552548	0	4	1	2	2	5	4	2	1
9	5	1	0.687191	0	3	0	3	4	2	4	1	0
4	2	0	-1.31033	0	4	1	2	2	4	4	1	1
6	5	1	0.172769	1	6	1	2	1	3	5	2	1
6	5	1	0.945208	1	3	1	2	5	2	5	2	1
6	5	1	1.32923	1	3	1	2	5	1	5	1	0
4	5	0	-1.40849	1	6	1	1	0	1	5	1	1
4	4	0	-0.81942	0	5	1	1	2	4	5	1	1
5	4	1	1.43612	0	3	0	3	4	3	4	3	1
4	2	1	0.232848	0	5	0	2	3	3	5	1	1
5	4	1	0.761931	0	4	1	2	3	3	4	2	0
4	4	0	-0.721257	1	5	1	2	4	4	4	2	0
4	3	1	0.968631	1	2	0	2	4	2	5	1	1
4	5	1	1.07994	1	3	0	2	5	2	5	1	0
4	3	1	0.987713	0	4	1	2	2	4	4	2	0
4	3	1	0.238881	0	4	1	2	3	4	3	1	0
4	3	1	1.07716	0	4	1	2	2	4	4	2	0
4	5	1	1.97712	0	3	1	2	5	3	4	1	0
1	3	0	-1.60491	1	6	1	1	1	5	5	0	0
1	1	0	-1.60491	0	6	0	1	0	4	5	0	0
6	4	1	1.01114	0	4	1	2	2	4	5	2	1
5	3	0	-1.11391	0	5	1	2	1	4	5	1	0
3	2	0	-0.379737	1	3	1	2	3	5	1	1	0
5	4	1	1.55779	1	2	0	2	5	3	4	1	0
4	2	0	-0.674319	0	4	1	2	3	5	2	1	0
3	3	0	-1.60491	1	6	0	1	0	4	5	1	1
5	3	0	-1.114	1	5	1	2	1	4	5	1	0
4	3	0	-1.01584	0	5	1	2	2	6	4	1	1
4	2	1	0.808869	1	2	1	2	3	4	3	1	0
3	3	0	-1.60491	1	6	0	1	0	1	5	1	1
7	3	1	1.29978	0	5	1	3	1	5	4	1	1
5	4	1	0.166828	1	5	1	2	3	5	4	1	0
3	2	0	-1.60491	0	6	1	1	1	5	5	1	1
4	3	1	0.881968	1	1	0	1	3	1	4	2	1
3	2	0	-1.60491	1	6	1	1	0	1	5	1	1
6	3	1	0.788225	1	4	1	2	4	6	3	2	0
3	1	0	-0.870645	0	2	0	1	3	4	3	1	0
6	3	1	0.591807	0	4	1	2	2	6	5	1	0
4	3	0	-1.60491	0	6	1	1	1	6	5	2	1
2	4	0	-1.60491	1	7	0	1	0	4	5	1	1
1	3	0	-1.60491	1	8	0	1	0	1	5	0	0
4	2	0	-0.576156	0	4	1	2	4	5	4	1	0
5	3	1	0.0130987	0	5	1	2	2	5	4	2	1
5	3	0	-0.0851564	0	5	1	2	1	5	5	2	1
4	2	0	-0.847221	0	3	1	2	3	4	4	1	0
7	4	1	1.72466	1	4	1	3	5	6	3	2	0
2	3	0	-1.60491	1	6	1	1	0	4	5	1	1
5	3	1	0.134685	0	5	1	2	2	6	5	1	0
5	4	1	1.96789	0	3	1	1	4	1	5	1	0
4	4	1	1.64116	1	4	1	1	3	1	5	2	1
4	4	0	-0.0236494	0	2	0	2	3	1	3	1	0
4	4	0	-0.281667	0	4	1	3	1	6	5	2	1
4	4	1	0.405658	1	3	1	1	1	6	3	2	1
4	4	0	-0.796089	1	5	1	1	1	6	5	2	1
5	4	1	1.02696	0	3	1	1	1	5	3	2	1
5	5	0	-0.30509	0	5	0	1	1	6	5	2	1
4	4	1	0.732475	0	5	1	1	2	6	3	2	1
4	5	1	0.732475	0	4	1	1	1	6	5	2	1
4	5	0	-0.304998	1	6	1	1	1	1	5	1	1
3	5	1	0.11117	0	4	1	1	0	1	5	1	1
4	5	1	0.111077	0	5	0	1	1	6	3	2	1
5	5	1	0.830638	0	5	1	1	2	6	3	2	1
5	4	1	1.0592	0	3	1	2	1	5	3	2	1
4	5	0	-0.501508	1	5	1	1	1	6	4	2	1
4	5	0	-0.30509	0	4	1	1	0	1	5	1	1
4	5	0	-0.894252	1	7	1	1	1	1	5	1	1
4	5	1	0.732475	0	4	1	1	2	6	3	2	1
4	5	0	-0.697834	0	5	1	1	0	1	5	1	1
4	4	1	1.38314	1	2	0	1	1	3	4	2	1
4	5	1	1.18682	0	2	0	2	1	4	4	2	1
4	5	0	-0.697742	0	6	0	1	0	1	5	1	1
4	4	1	0.759059	0	5	1	1	2	5	5	2	1
4	4	1	1.76878	0	2	0	2	1	3	5	2	1
4	4	0	-0.621439	0	4	1	2	4	5	3	1	0
3	2	0	-0.10858	1	4	0	2	2	5	5	2	0
5	4	1	0.577104	0	4	0	3	5	5	3	1	0
4	1	1	2.83562	1	2	0	2	5	3	3	1	0
4	1	1	0.578561	0	5	1	2	2	6	4	2	1
3	2	1	0.315183	1	2	1	1	4	3	3	1	0
4	3	1	1.02871	0	5	1	2	3	6	3	1	0
5	2	1	0.936488	0	3	0	2	5	4	3	1	0
5	1	0	-0.206743	0	4	1	2	1	5	5	2	1
4	3	1	0.209425	1	4	1	2	1	4	5	3	1
4	2	0	-0.55264	0	5	1	2	2	6	3	1	0
7	2	1	0.650627	0	5	1	2	4	3	5	1	1
3	2	0	-0.0982971	0	4	1	1	4	4	5	1	1
3	2	1	0.67405	1	3	1	1	2	2	5	0	0
3	3	0	-0.19646	1	4	1	1	2	2	5	0	0
4	3	0	-1.31042	1	3	1	2	2	6	4	1	1
4	3	1	0.146658	0	5	1	2	1	6	3	2	1
5	3	0	-1.2869	1	5	1	1	2	6	5	2	1
4	2	0	-0.183227	0	4	1	2	1	5	4	2	1
3	1	1	0.0365218	1	4	0	2	4	6	3	1	0
5	1	1	0.111262	0	4	0	2	2	6	2	1	0
5	1	1	0.111262	0	6	0	2	2	6	3	1	0
4	1	1	0.10119	0	4	0	2	4	6	3	1	0
5	1	1	0.0130987	0	4	1	1	3	6	3	1	0
5	2	0	-0.379737	1	3	1	1	2	5	5	2	1
4	3	1	2.05031	0	5	1	2	2	1	5	1	0
4	4	1	1.95361	1	2	0	2	4	1	5	1	1
4	3	1	0.627296	0	3	1	2	5	4	4	1	0
3	4	0	-0.379737	1	2	0	1	5	1	5	2	1
4	1	1	0.528949	0	1	0	2	5	1	5	0	0
5	3	1	0.23446	1	3	1	2	2	3	4	1	1
11	5	0	-0.422242	1	1	0	2	4	1	2	0	0
3	3	1	2.39593	1	1	0	2	5	1	1	1	0
5	3	1	0.140718	1	2	0	2	5	3	3	1	0
5	3	1	0.74007	1	2	0	2	5	1	1	1	0
5	3	1	0.68555	0	2	0	2	5	1	1	1	0
4	3	1	0.627204	1	5	1	1	3	1	5	1	1
2	3	0	-0.992231	0	7	0	1	1	6	5	1	1
4	3	0	-0.4779	1	4	1	1	3	5	1	1	0
5	2	1	1.02871	1	4	1	2	5	5	3	1	0
4	2	0	-0.697742	0	6	1	2	2	5	5	3	1
1	3	0	-1.40849	1	7	0	1	1	6	5	0	0
3	3	1	0.754731	1	2	0	1	3	1	5	2	1
1	3	0	-1.60491	0	7	0	1	1	6	5	1	1
5	3	1	1.23098	0	4	1	3	4	4	5	2	0
6	3	1	0.429174	0	5	1	2	3	4	4	2	0
6	3	0	-0.0323695	1	4	1	2	5	3	4	2	0
4	3	1	0.649015	1	5	1	2	4	5	3	3	0
1	3	0	-1.18865	0	8	0	1	0	5	5	1	1
5	2	1	1.19883	1	3	1	2	5	3	4	1	0
1	3	0	-1.40849	1	7	0	1	2	6	5	1	1
4	1	1	1.82175	1	2	0	2	5	1	4	1	0
5	1	1	0.854153	0	5	0	2	4	5	3	1	0
5	1	1	0.363338	1	4	0	2	2	5	3	1	0
4	4	0	-0.206743	1	7	0	1	0	5	5	0	0
3	3	0	-0.403161	0	8	0	1	1	5	5	0	0
5	5	1	2.36832	0	2	0	3	5	1	3	1	0
5	2	1	2.0268	1	4	0	2	2	6	3	1	0
5	3	1	1.2822	0	4	0	2	3	5	3	1	0
5	3	0	-0.183319	1	4	0	1	1	4	5	1	1
4	2	0	-0.81942	0	8	0	1	1	4	5	0	0
5	4	1	2.24664	1	2	0	3	5	1	2	1	0
5	4	1	1.10939	0	4	0	2	3	4	4	1	0
5	4	1	0.981772	0	6	0	2	4	4	5	1	0
2	4	1	0.429266	1	4	0	2	2	4	5	0	0
5	4	1	0.435207	0	6	0	2	3	4	5	1	0
4	5	1	0.785446	0	5	0	1	3	5	5	1	0
5	1	0	-1.01575	0	8	0	1	1	6	5	0	0
5	3	0	-0.795997	1	5	0	2	1	5	5	0	0
5	4	1	0.238881	0	5	0	2	3	4	4	1	0
4	4	0	-1.31042	0	8	0	1	1	6	5	0	0
5	4	1	1.65912	1	4	0	2	3	4	3	1	0
5	4	1	2.24664	0	5	0	3	3	4	3	1	0
5	4	1	0.88677	1	3	1	2	2	3	3	1	0
4	3	0	-0.992323	1	7	0	2	1	6	5	1	1
4	4	0	-0.403161	0	8	0	1	2	6	5	1	1
4	4	0	-0.501416	1	4	1	1	2	6	5	1	0
3	5	0	-0.795905	0	5	1	3	2	3	5	1	1
4	5	0	-0.258059	1	3	1	2	3	5	3	1	0
3	5	0	-0.403161	0	5	1	3	1	6	5	1	0
3	4	0	-0.304998	0	3	1	2	3	3	5	1	0
3	5	0	-0.501324	0	5	1	1	2	3	5	1	1
3	4	0	-1.01575	1	5	1	1	1	1	5	1	1
3	5	1	1.38314	0	5	1	1	5	6	4	2	0
4	5	0	-0.281482	1	5	1	2	2	1	5	1	1
4	4	0	-0.328421	0	4	1	1	3	6	3	1	0
3	5	0	-0.81942	1	5	1	2	1	4	5	2	1
1	3	0	-1.40849	1	1	0	3	3	1	4	0	0
2	4	0	-0.599579	1	4	1	2	1	6	5	1	1
3	4	0	-0.795997	1	4	1	2	3	6	4	1	0
4	5	1	0.119982	0	4	1	2	3	6	4	1	0
3	4	0	-0.403161	1	4	1	1	2	4	5	1	1
4	5	1	0.798402	1	4	1	2	3	3	4	1	0
2	2	1	0.701852	0	4	1	2	4	1	2	1	0
4	5	1	0.536149	1	5	1	2	2	4	5	2	1
4	4	1	0.11117	1	4	1	2	3	3	4	2	1
4	4	1	1.47707	0	2	0	2	4	1	3	1	0
4	5	1	0.634312	0	5	1	1	4	6	3	1	0
4	4	1	0.307588	1	3	1	2	3	3	3	1	0
4	5	1	0.284072	0	5	1	2	2	4	5	2	1
3	5	0	-0.206743	0	6	1	2	1	5	5	1	1
3	5	0	-0.430962	1	3	1	1	0	2	5	1	0
3	2	0	-1.2869	0	3	0	1	0	2	5	1	0
3	3	0	-0.9689	0	4	0	1	0	1	5	1	0
4	3	0	-1.2869	0	3	0	3	1	1	5	2	1
4	3	0	-0.029498	0	2	0	2	2	2	5	1	0
3	3	0	-1.2869	0	3	0	1	0	1	5	1	0
2	4	0	-1.50675	0	4	0	1	0	1	5	1	0
3	3	0	-1.60491	1	4	0	1	1	1	5	1	0
2	4	0	-1.2869	0	4	0	1	0	1	5	1	0
3	3	1	1.47429	0	2	0	2	4	2	3	2	0
3	4	1	0.422066	0	1	0	2	3	3	4	1	0
3	3	0	-1.2869	0	3	1	1	1	1	5	2	1
2	4	0	-1.50675	1	4	0	1	0	1	5	1	0
4	4	1	0.268244	0	2	0	3	3	3	4	2	0
2	3	0	-1.60491	1	4	0	1	0	1	5	2	1
3	3	0	-0.89416	0	3	0	2	2	2	4	2	1
2	3	0	-1.60491	1	4	0	1	0	1	5	2	1
4	4	1	0.478849	0	2	0	2	3	3	4	3	0
3	3	0	-0.37983	0	3	0	1	2	3	4	2	1
3	4	0	-1.38507	0	4	0	2	0	1	5	2	1
4	3	0	-0.894252	0	3	1	1	1	2	4	2	0
3	4	0	-0.472144	0	3	0	2	2	3	4	3	1
3	3	0	-1.60491	1	3	0	1	1	1	5	2	1
3	3	0	-1.18874	0	5	0	1	0	1	5	2	1
3	4	1	1.96511	0	2	0	2	4	3	3	2	0
3	3	1	2.38721	1	2	0	1	3	4	3	3	1
3	3	1	1.5784	1	1	0	1	2	2	4	3	1
4	4	1	0.77343	1	3	1	1	2	3	3	3	1
3	4	0	-1.60491	0	3	1	1	1	1	5	2	1
3	4	0	-1.18874	0	4	0	1	0	1	5	2	1
3	3	0	-1.60491	0	5	0	1	0	1	5	2	1
4	4	0	-1.60491	1	4	0	1	0	2	4	3	1
4	4	0	-0.14264	0	2	1	1	4	2	4	4	1
3	4	0	-1.21207	0	3	0	1	2	1	5	2	1
3	4	1	0.568766	0	3	1	1	2	4	3	1	0
3	4	0	-0.665598	0	6	1	1	1	1	5	1	0
1	3	1	0.849733	0	2	0	1	2	2	5	1	0
3	4	0	-0.177287	1	3	0	2	1	4	5	1	0
2	4	0	-1.18874	1	5	1	1	0	1	5	2	1
1	4	0	-0.517336	1	3	1	2	0	2	5	1	1
1	2	0	-1.21216	1	4	1	1	1	1	5	1	0
4	4	0	-1.18874	0	6	1	1	0	1	5	1	0
4	2	0	-1.18874	1	4	1	1	0	2	5	1	0
1	5	1	1.60191	1	1	0	1	3	1	5	1	0
5	5	0	-0.53798	1	2	0	3	5	1	1	1	0
4	4	0	-0.992415	1	5	1	1	1	1	5	2	0
4	4	0	-0.795997	0	4	1	1	1	1	5	2	0
2	3	1	1.13569	0	2	0	2	4	2	3	1	0
5	2	0	-0.249431	1	4	1	2	2	4	5	1	0
4	1	1	0.788225	1	2	0	2	5	1	1	1	0
5	3	1	1.21033	0	2	0	2	5	2	3	2	0
8	4	1	2.52647	0	2	0	3	5	1	1	0	0
5	3	0	-0.0850643	1	5	1	1	3	6	1	1	0
7	4	1	0.928801	0	5	1	2	4	6	3	2	0
8	3	1	1.69521	0	5	1	3	5	6	2	2	0
8	2	1	1.26925	1	2	0	2	5	1	2	1	0
7	2	1	0.461501	1	2	0	2	5	1	1	1	0
3	1	1	2.00328	1	2	0	2	5	1	3	2	0
5	1	1	1.11811	0	3	1	2	4	4	1	1	0
7	2	1	1.95361	1	4	1	2	2	6	1	2	0
4	3	0	-0.697834	0	6	0	2	1	6	5	1	0
5	4	1	0.430786	1	1	0	1	5	1	3	0	0
2	2	0	-0.300606	1	6	1	2	1	3	3	2	1
5	3	1	1.28669	1	2	0	1	5	3	1	1	0
5	4	1	0.829089	1	4	1	2	3	6	3	1	0
4	3	1	1.2748	1	2	0	1	5	1	3	1	0
2	2	0	-0.206743	0	6	1	1	4	6	5	2	0
1	3	0	-1.21226	1	7	1	1	0	5	5	1	1
5	2	1	0.886388	0	5	0	1	4	6	2	1	0
5	3	1	1.8873	0	4	0	2	5	6	3	1	0
1	3	1	0.0130987	0	8	0	1	1	6	5	1	1
1	2	0	-1.40858	1	7	0	1	1	2	5	1	1
4	3	1	2.15233	0	5	1	2	4	3	5	3	1
3	4	0	-0.272854	1	5	1	2	2	6	5	2	1
1	2	0	-1.08177	0	7	1	1	2	6	5	0	0
2	3	0	-0.54392	1	5	1	2	2	2	5	1	1
3	3	0	-0.763761	1	5	1	1	1	1	5	0	0
1	2	0	-0.796089	0	2	0	1	4	1	3	0	0
1	4	0	-0.344341	0	5	1	2	1	1	5	2	1
1	4	0	-1.60491	0	7	1	2	1	5	5	1	1
3	3	0	-0.347502	0	5	1	2	2	5	3	1	0
1	3	0	-0.338782	0	7	1	1	1	1	5	1	1
1	4	0	-1.2869	1	6	1	1	1	1	5	1	1
4	3	0	-0.0207779	0	5	1	1	1	6	3	1	0
4	4	0	-0.0207779	1	5	1	1	2	6	3	1	0
3	4	0	-0.00889641	0	6	1	1	2	4	5	1	1
4	3	1	0.152217	0	6	1	1	2	4	5	3	1
4	3	0	-0.240619	1	3	1	1	2	1	3	1	0
1	3	0	-1.38507	1	6	1	1	1	1	5	1	1
3	3	0	-0.697742	0	7	1	1	2	5	5	1	1
3	3	0	-0.894068	1	5	1	2	1	3	5	2	1
4	4	1	0.273711	0	6	1	2	1	6	3	1	0
3	3	0	-1.09058	0	7	1	1	1	6	5	1	1
1	3	0	-0.535108	1	7	1	1	1	1	5	1	1
2	4	0	-0.894068	0	7	1	1	1	1	5	2	1
2	4	0	-0.795905	0	6	1	1	1	5	5	1	1
3	3	0	-0.206743	1	4	1	2	2	4	3	1	0
1	4	0	-0.795905	1	4	1	2	1	1	5	0	0
3	4	0	-0.46918	1	2	0	1	5	1	4	1	0
1	3	0	-1.01575	1	2	0	2	5	1	5	1	1
1	4	1	0.725459	1	2	0	2	5	1	5	1	1
2	1	0	-0.861924	1	5	0	1	1	1	5	1	1
2	3	0	-1.21226	1	7	0	1	1	1	5	1	1
3	3	1	0.600527	1	2	0	2	5	2	3	1	0
4	3	0	-0.501324	1	5	1	2	2	1	2	1	0
4	3	1	1.70431	1	2	0	2	5	1	1	1	0
4	2	1	0.0130987	1	4	1	1	2	4	5	2	1
4	1	1	1.82877	0	2	0	2	5	3	3	1	0
4	4	0	-0.294623	1	2	0	1	4	1	3	1	0
4	3	0	-0.763854	0	2	0	2	3	4	3	1	0
1	3	0	-0.636142	1	2	0	2	2	2	2	1	0
6	3	1	2.61578	0	2	1	2	2	4	5	1	0
3	4	1	0.27678	0	1	0	2	3	2	3	1	0
2	3	1	0.0512748	1	2	0	2	3	2	2	1	0
6	4	1	2.61578	1	2	1	1	2	5	5	1	0
3	4	1	2.0268	1	3	0	2	5	3	2	1	0
4	2	1	1.02273	1	4	1	3	4	6	2	2	0
4	2	1	0.993654	1	2	0	2	3	4	2	1	0
4	3	1	1.21302	0	3	0	2	5	5	2	1	0
1	4	0	-0.439909	0	2	0	3	3	4	5	1	0
3	2	1	0.823622	1	2	0	2	3	4	2	1	0
3	3	0	-0.10858	0	5	0	1	2	6	3	1	0
8	5	1	1.73932	0	5	0	1	2	6	4	2	1
4	4	0	-0.243491	1	5	0	1	3	6	5	1	0
1	3	1	0.307588	1	4	1	1	2	1	5	1	1
3	2	1	0.44365	1	4	1	2	5	5	3	3	1
2	3	1	2.44296	0	2	0	2	4	1	3	1	0
3	2	1	1.86694	1	2	0	1	4	2	3	1	0
4	3	1	1.06133	0	2	0	2	5	1	1	0	0
4	3	0	-0.439724	1	5	1	2	2	5	2	1	0
5	2	0	-0.697742	1	5	1	2	3	6	2	1	0
8	2	0	-0.81942	0	4	1	2	5	6	2	2	0
5	3	0	-0.599579	1	4	1	2	5	5	2	1	0
4	1	1	0.386577	1	2	0	2	4	3	2	1	0
4	2	1	1.70153	1	4	1	3	3	4	5	4	1
4	2	0	-0.894068	0	5	1	1	2	6	2	1	0
5	3	0	-0.0339318	0	2	0	2	5	6	3	1	0
3	4	0	-0.304905	0	5	1	1	2	1	5	1	1
4	4	1	2.44296	0	2	0	2	4	3	3	1	0
3	2	1	0.511177	0	4	1	2	3	1	2	1	0
5	4	0	-0.257967	1	5	1	2	2	1	1	1	0
3	4	0	-1.40858	1	6	0	1	1	1	5	2	1
1	3	0	-0.219975	1	2	0	1	4	2	3	0	0
3	4	0	-0.917583	0	6	1	2	2	6	5	1	0
1	5	0	-0.142456	1	4	1	1	2	6	3	1	0
2	2	0	-0.0468882	0	4	1	2	2	6	3	1	0
2	3	1	1.43782	0	4	1	1	1	6	3	1	0
3	5	0	-1.31042	1	4	1	2	2	5	3	1	0
4	5	1	1.79507	1	4	1	2	4	6	5	1	0
2	4	0	-0.211163	0	5	1	2	1	6	5	1	0
6	5	0	-1.31042	0	5	1	3	0	6	4	2	1
2	4	0	-1.09058	0	6	1	1	2	5	5	1	0
5	5	0	-0.27267	0	5	1	2	3	6	5	1	1
2	3	0	-1.60491	1	5	1	1	1	4	4	1	1
1	4	0	-1.18874	1	5	1	1	2	3	5	1	1
2	1	0	-0.983603	1	5	1	1	1	6	5	2	1
3	4	0	-1.09049	0	4	1	1	2	6	3	1	0
3	4	1	1.53598	1	1	0	2	3	1	3	1	0
3	4	1	0.16692	1	5	1	1	4	6	5	1	0
4	4	1	0.734179	1	3	1	2	3	5	5	1	0
2	5	1	0.0201775	1	1	0	1	5	1	1	1	0
3	5	1	0.638796	1	3	0	1	3	6	5	1	0
5	4	1	0.980513	1	1	0	3	5	1	2	0	0
1	2	0	-0.917583	1	5	1	2	1	6	3	1	0
5	5	0	-0.304905	0	7	1	2	2	6	5	1	0
5	5	0	-1.2869	1	7	1	2	1	1	5	1	0
3	3	0	-0.576063	0	5	1	1	3	1	5	1	0
4	3	1	1.33517	0	4	1	1	3	6	5	2	0
2	5	1	1.89037	0	1	0	1	3	1	3	0	0
2	5	1	1.46548	0	5	1	1	2	6	4	1	0
3	3	0	-0.0850643	1	5	1	1	2	1	5	1	0
2	5	0	-0.894068	0	6	1	2	2	6	3	1	0
2	4	0	-1.2869	1	6	1	1	0	6	5	2	1
2	3	0	-0.992231	0	6	1	1	1	3	4	1	0
3	3	1	0.332623	0	5	1	2	3	6	5	2	1
2	3	0	-1.60491	1	7	1	1	1	1	5	1	1
2	4	0	-1.60491	1	5	1	1	1	4	5	1	1
4	3	1	1.15351	1	3	0	2	4	4	3	1	0
5	5	1	3.15362	0	5	1	1	5	1	3	5	1
3	5	0	-0.275449	1	5	1	2	2	6	3	1	0
4	3	0	-0.917583	0	5	1	2	1	6	5	1	0
5	4	0	-0.599579	0	3	1	1	2	4	5	1	0
4	5	0	-0.731526	1	4	1	1	1	6	5	1	0
3	5	1	0.247601	0	4	1	2	2	6	5	1	0
4	3	0	-0.53798	0	5	1	3	3	6	2	1	0
4	5	0	-0.665598	1	5	1	2	4	6	3	1	0
4	4	0	-0.697742	0	5	1	1	2	5	5	1	1
5	4	0	-0.0557926	0	4	1	2	2	4	5	2	1
4	4	1	0.990492	0	4	1	2	3	5	4	4	1
4	3	1	0.119982	0	5	1	2	3	4	3	1	0
4	1	0	-0.0791235	1	4	1	1	2	6	3	1	0
4	4	0	-0.0763442	0	5	1	1	2	6	3	1	0
4	5	1	0.975831	0	6	1	3	3	6	5	1	0
3	4	0	-0.992415	1	5	1	1	1	1	5	1	1
4	4	0	-0.4779	1	2	1	1	4	1	5	1	0
5	5	1	0.927344	1	4	1	1	4	2	5	1	0
4	5	1	0.372058	0	6	1	1	3	1	5	1	0
3	5	0	-0.304905	1	6	1	1	2	1	5	1	1
4	4	0	-0.524747	1	6	1	1	2	2	5	1	1
4	4	0	-1.09049	1	3	1	2	3	2	1	1	0
3	3	0	-0.501324	0	6	1	1	1	5	5	1	0
4	3	0	-0.62291	0	6	1	1	3	6	5	1	0
4	4	1	0.487661	0	6	1	1	2	1	5	1	0
2	4	0	-1.2869	1	5	1	1	1	5	5	0	0
1	2	0	-1.18865	0	6	1	1	1	6	5	1	1
2	2	1	0.216596	1	4	1	2	2	1	5	1	1
2	3	0	-1.40858	1	5	1	1	1	1	5	1	1
1	2	0	-1.38507	0	6	1	1	1	6	5	1	0
2	2	1	0.500059	1	6	1	1	2	3	5	1	1
2	3	0	-1.114	1	5	1	1	1	2	5	1	1
3	5	1	0.476162	0	3	0	2	3	6	5	1	0
1	3	0	-1.31042	1	5	1	1	1	1	5	1	1
1	1	1	0.143497	0	4	1	1	2	1	5	1	1
2	3	0	-0.62291	1	6	1	1	1	1	5	1	1
3	1	0	-0.373705	0	5	1	1	3	6	4	1	0
2	2	0	-1.09049	1	5	1	1	1	1	5	1	1
3	1	0	-1.01575	1	5	1	1	1	6	4	1	1
4	2	0	-1.18874	0	5	1	1	3	6	5	1	1
2	2	0	-1.60491	1	5	1	1	2	1	5	1	1
3	2	0	-0.426584	0	5	1	1	2	6	5	1	1
1	2	0	-1.18865	1	5	1	1	1	4	5	1	1
4	3	0	-0.304905	1	5	1	2	1	1	5	1	1
2	3	1	0.413014	1	5	1	1	2	6	5	1	1
3	5	0	-1.38507	0	3	1	1	3	5	5	1	1
3	3	0	-1.60491	1	5	1	1	1	2	5	0	0
3	4	0	-0.403068	1	5	1	1	2	3	5	1	1
4	4	1	0.577104	0	7	1	1	3	6	5	2	1
4	5	0	-0.623002	0	6	1	1	3	1	5	2	1
5	3	0	-0.403161	0	5	1	1	1	6	5	1	0
4	5	0	-1.60491	0	5	1	1	1	2	5	1	1
3	3	0	-1.38507	1	5	1	1	2	1	5	1	0
5	2	0	-0.281482	1	4	1	1	2	6	5	1	0
4	3	0	-0.505702	1	5	1	1	1	6	5	1	0
3	3	0	-1.60491	1	6	0	1	1	3	5	1	1
8	5	1	0.892329	0	5	1	2	3	1	5	1	1
3	3	0	-1.60491	1	5	1	1	1	1	5	1	1
3	2	0	-1.60491	1	6	1	1	1	6	5	1	0
3	2	1	0.0719185	1	3	1	2	3	5	5	1	1
4	4	0	-0.206835	1	2	1	1	5	2	5	1	1
2	3	0	-1.60491	1	5	0	1	1	1	5	2	1
3	1	0	-0.674319	0	5	0	1	1	4	5	2	1
5	1	0	-1.60491	1	6	1	1	2	6	5	1	1
4	3	1	0.76471	0	5	1	1	2	6	5	1	1
4	1	0	-1.18865	1	4	1	1	2	1	5	1	1
5	3	0	-1.11409	0	6	0	1	1	6	5	1	1
3	3	0	-0.599579	1	5	1	1	1	1	5	1	1
3	2	0	-1.31042	0	5	1	1	1	1	5	1	1
2	5	1	0.209425	0	3	1	1	2	1	5	2	1
5	4	0	-0.403068	1	3	1	2	2	4	5	1	1
4	3	0	-0.992231	0	6	1	1	2	1	5	1	1
2	2	0	-0.697742	0	6	1	1	2	3	5	1	0
5	2	0	-0.501231	1	3	1	1	2	1	5	1	1
5	1	1	0.565605	1	3	1	1	3	2	5	0	0
4	4	0	-1.01584	1	2	0	2	4	3	4	4	1
3	3	0	-1.40858	0	3	1	3	4	3	4	3	1
4	3	0	-1.04962	0	4	1	2	2	5	5	4	1
3	4	0	-1.114	1	4	1	1	3	2	5	3	1
4	4	0	-0.198115	1	2	0	2	3	3	3	3	1
11	5	0	-0.917491	0	6	0	2	0	1	3	1	0
5	5	0	-0.599671	0	5	0	2	3	5	5	3	1
3	5	0	-0.145235	1	2	0	3	4	2	4	3	0
5	2	1	0.993654	0	2	0	1	3	3	3	3	1
4	3	0	-1.40858	1	5	1	1	1	3	5	2	0
4	4	1	0.738416	0	2	0	2	5	1	3	1	0
4	3	0	-1.50675	0	6	0	1	1	3	5	3	1
4	4	0	-0.89416	1	4	1	2	2	4	5	3	1
5	4	1	0.345764	1	3	1	2	5	2	3	2	1
6	5	1	0.54209	0	2	0	3	4	1	3	1	0
5	4	1	1.61063	1	1	0	1	3	3	3	2	1
5	4	0	-0.697742	1	6	0	1	3	4	5	2	1
4	4	0	-1.31033	0	4	1	3	2	4	5	3	1
3	4	0	-1.21216	0	2	0	3	3	2	5	0	0
6	5	1	1.70879	1	3	1	2	5	1	3	1	0
4	4	0	-1.21216	0	4	1	2	2	4	5	3	1
5	3	1	2.12496	1	2	0	2	5	2	2	1	0
4	5	0	-0.0851564	0	3	0	3	3	3	3	3	1
4	4	1	1.18249	0	3	0	3	3	4	4	3	1
4	1	0	-0.183412	0	4	1	2	2	4	4	3	1
4	4	0	-0.623186	1	6	1	2	1	4	4	4	1
1	3	0	-1.18874	1	3	0	1	2	4	5	2	1
1	2	0	-0.89416	1	2	0	2	2	4	1	3	1
1	4	1	1.31425	1	2	0	1	4	2	5	1	0
3	3	0	-0.469365	0	2	0	1	4	3	3	1	0
5	1	0	-0.697834	1	2	0	2	4	1	5	1	0
1	3	1	0.149161	1	2	0	1	4	4	5	1	0
1	4	0	-0.636142	1	2	0	2	4	1	4	1	0
7	3	1	0.656702	1	2	1	3	4	3	4	0	0
1	3	0	-0.145235	1	2	0	2	5	3	5	1	0
3	2	0	-1.60491	1	1	0	1	2	4	5	1	0
3	5	1	0.499493	1	2	0	2	4	1	3	1	0
2	5	0	-1.50675	0	6	0	1	1	6	1	1	0
5	4	1	0.823622	1	2	0	2	5	1	2	1	1
3	2	1	0.568384	1	2	0	2	5	1	3	1	0
3	4	1	1.51354	1	3	0	2	4	2	3	1	0
4	4	1	0.916226	0	4	0	3	1	6	4	2	0
4	5	0	-0.668378	1	4	0	1	1	2	5	3	1
5	5	1	1.56095	0	3	0	3	4	5	3	2	0
4	4	1	2.12496	0	3	1	2	4	3	3	1	0
4	5	0	-0.894252	0	6	0	2	0	6	5	0	0
4	5	1	1.40704	0	5	0	2	0	6	4	2	1
4	5	1	0.523298	1	3	1	2	1	2	5	2	0
5	5	1	1.43056	0	4	0	3	1	6	4	2	1
4	4	0	-1.21226	1	8	0	2	0	1	5	1	1
3	5	1	1.01439	0	2	0	3	2	4	4	1	0
4	5	1	2.01808	0	2	0	2	4	4	3	1	0
4	5	1	1.6356	0	4	0	3	2	5	4	3	1
5	5	1	2.12496	0	3	0	2	4	3	3	2	0
4	5	1	2.56464	1	3	0	2	4	4	4	1	0
5	5	1	1.85544	0	3	0	2	2	5	4	2	1
4	4	1	0.663768	0	6	0	2	2	6	5	3	1
7	4	1	1.85544	0	3	0	2	2	5	4	2	1
5	4	1	0.307588	0	4	0	2	0	6	4	4	1
6	5	1	2.73745	0	3	0	3	5	5	3	1	0
5	4	1	0.753211	0	5	0	2	2	5	3	1	0
4	4	1	1.01439	1	4	0	2	1	2	5	2	0
5	4	1	1.11255	0	4	0	2	1	5	4	2	1
4	4	0	-0.4779	0	5	0	2	1	6	4	2	1
4	4	0	-1.09058	1	6	0	2	0	3	5	2	1
4	4	1	1.93009	0	5	0	2	3	5	4	3	1
5	4	0	-0.0852486	0	5	0	3	0	6	4	3	1
6	4	1	2.14829	0	4	0	2	5	6	3	1	0
5	4	1	1.11255	0	6	0	2	1	6	4	3	1
5	4	1	2.83562	0	3	0	2	4	3	4	3	0
6	4	1	2.83562	0	4	1	2	4	5	3	1	0
5	4	1	0.307588	0	5	0	1	0	6	4	3	1
4	4	0	-0.252211	0	5	0	2	0	6	4	3	1
5	4	1	0.663768	0	6	0	2	4	6	4	3	0
4	4	0	-0.403253	0	4	0	2	1	5	4	3	1
4	4	1	2.22312	0	2	0	2	3	1	4	1	0
5	5	1	0.565605	0	5	0	3	1	6	4	3	1
4	3	1	1.21627	0	2	0	2	4	2	3	2	0
4	4	1	1.14479	0	5	0	2	1	6	4	3	1
4	4	0	-0.795997	0	6	0	2	0	6	5	3	1
4	4	0	-0.304905	0	5	0	2	1	6	4	3	1
4	4	0	-0.501416	1	4	0	2	1	2	3	1	0
4	4	0	-0.10858	0	4	0	2	1	2	3	1	0
4	4	0	-0.697834	1	3	1	2	1	3	4	2	0
4	3	0	-0.445849	0	3	1	2	2	3	4	3	1
4	4	0	-0.10858	0	4	0	2	1	2	3	2	0
4	4	1	0.27084	0	5	1	2	1	6	4	3	1
4	4	0	-0.403253	0	5	0	2	1	2	4	2	0
4	3	0	-0.0104166	0	6	0	2	0	6	4	3	1
4	4	1	0.185909	0	6	0	2	2	2	5	2	0
3	4	0	-0.992415	0	4	0	2	0	5	4	3	1
4	4	1	1.4126	1	2	0	2	4	1	3	1	0
3	2	0	-1.18865	0	5	1	2	0	3	5	1	0
4	2	0	-0.183412	0	4	1	2	1	2	4	1	0
2	2	1	0.323719	1	3	1	2	2	1	1	1	1
4	5	0	-1.60491	1	1	0	2	2	1	4	1	1
5	4	0	-0.184579	1	1	0	1	3	1	3	0	0
1	4	0	-0.445665	0	2	0	2	2	3	5	1	0
3	4	1	0.945024	0	2	0	1	4	3	2	3	1
2	5	1	0.5847	1	2	0	1	4	1	4	1	0
9	4	0	-0.35613	0	4	1	1	0	6	5	1	1
2	1	1	0.00580663	1	2	0	2	4	2	2	0	0
3	2	1	0.820461	1	2	0	2	5	1	4	2	1
3	2	0	-0.968807	1	5	1	1	0	1	5	0	0
2	2	0	-1.08177	0	2	0	1	1	5	5	1	0
3	4	0	-0.37983	1	2	1	2	1	2	5	0	0
1	3	0	-1.60491	1	1	0	2	2	1	3	1	1
1	2	0	-0.855984	1	2	1	1	2	1	5	0	0
3	2	0	-0.674319	0	4	0	2	0	4	5	0	0
1	3	0	-1.60491	1	1	0	2	2	1	4	1	1
3	1	1	0.53337	1	2	0	2	4	1	1	0	0
1	3	0	-1.60491	1	1	0	1	2	1	5	0	0
3	2	0	-0.249431	0	2	0	2	2	4	5	0	0
3	4	1	0.106841	1	3	1	1	2	1	2	1	1
1	4	1	0.392794	1	2	1	3	5	2	2	1	0
4	3	0	-0.341746	1	3	1	1	2	2	2	2	0
3	2	0	-0.576248	0	5	0	1	0	4	5	1	0
3	1	0	-0.575971	0	4	1	2	0	4	5	0	0
3	3	0	-0.258244	1	3	1	1	2	2	1	1	1
3	2	0	-0.576063	0	2	0	2	1	1	1	1	0
3	3	0	-0.575971	0	5	1	2	0	5	5	1	0
3	4	1	0.320939	1	4	0	1	1	1	5	1	0
2	4	1	0.502272	0	2	0	2	4	1	2	0	0
2	3	1	1.13875	1	2	0	1	2	1	4	2	0
3	3	1	0.502364	1	2	0	2	4	1	1	1	0
3	3	1	0.338472	0	2	0	2	4	1	3	1	0
3	4	1	0.307495	1	2	0	2	4	1	3	1	0
3	2	0	-1.50675	1	4	0	1	1	2	3	1	1
1	2	0	-1.60491	1	2	1	1	2	1	5	1	0
4	3	0	-0.356314	0	2	0	1	1	4	5	1	0
3	3	0	-0.832561	1	3	0	2	2	2	2	1	0
1	2	0	-1.60491	0	3	1	2	2	2	5	1	1
3	3	0	-0.0236494	0	2	0	2	4	1	4	1	0
2	2	0	-0.939444	0	5	0	3	1	1	3	0	0
4	2	1	0.562641	0	2	0	2	4	2	3	0	0
1	2	0	-0.540759	0	5	0	1	1	2	1	1	0
2	3	0	-0.370833	1	4	1	3	0	1	4	1	1
2	3	1	0.712226	1	3	0	2	1	2	2	1	0
3	1	0	-0.350374	0	3	1	2	3	4	5	1	0
2	5	0	-0.396082	0	5	0	1	0	1	1	1	0
2	3	0	-1.15651	1	4	0	1	2	1	3	1	0
3	3	0	-0.0150214	1	3	1	1	1	2	3	1	1
4	3	0	-0.576156	0	5	1	1	1	3	5	2	1
5	4	1	0.874889	0	6	1	2	2	1	5	2	1
3	4	0	-0.650895	0	5	1	1	1	1	5	1	1
3	4	0	-0.454477	0	3	1	1	2	3	4	2	1
5	4	1	0.75599	0	3	1	2	1	1	5	2	1
4	4	0	-0.749058	1	5	1	1	1	1	5	1	1
5	4	1	0.288506	0	3	1	2	1	3	4	2	1
4	4	0	-0.9689	0	6	1	1	0	1	5	1	1
5	4	0	-0.038218	0	4	1	2	1	4	4	2	1
5	4	1	0.0920881	0	5	1	2	1	3	5	1	1
5	4	1	0.386669	0	5	1	2	7	1	5	2	1
3	4	0	-0.9689	1	6	1	1	0	1	5	1	1
4	4	1	0.484832	0	3	1	2	2	2	5	2	1
5	4	1	0.264991	0	5	1	2	1	1	5	2	1
3	4	1	0.975831	0	2	0	1	2	3	3	1	0
4	4	0	-0.379737	0	6	1	1	0	1	5	1	1
5	4	1	0.484832	0	3	1	2	2	4	3	2	1
5	4	1	1.01679	0	3	1	2	2	4	3	2	1
4	4	1	1.10623	0	5	1	2	2	1	5	2	1
4	4	1	0.429266	0	4	1	2	1	1	5	2	1
5	4	1	0.461409	0	4	1	2	2	1	5	2	1
5	4	1	0.111262	0	6	1	1	1	1	5	2	1
4	4	1	0.75599	0	3	1	2	1	4	3	2	1
4	4	0	-0.37983	1	5	1	1	1	1	5	2	1
4	4	1	1.08866	0	3	1	1	3	4	3	2	1
5	4	1	1.96789	0	3	1	1	4	1	5	1	0
4	4	1	1.64116	1	4	1	1	3	1	5	2	1
4	4	0	-0.0236494	0	2	0	2	3	1	3	1	0
4	4	0	-0.281667	0	4	1	3	1	6	5	2	1
4	4	1	0.405658	1	3	1	1	1	6	3	2	1
4	4	0	-0.796089	1	5	1	1	1	6	5	2	1
5	4	1	1.02696	0	3	1	1	1	5	3	2	1
5	5	0	-0.30509	0	5	0	1	1	6	5	2	1
4	4	1	0.732475	0	5	1	1	2	6	3	2	1
4	5	1	0.732475	0	4	1	1	1	6	5	2	1
4	5	0	-0.304998	1	6	1	1	1	1	5	1	1
3	5	1	0.11117	0	4	1	1	0	1	5	1	1
4	5	1	0.111077	0	5	0	1	1	6	3	2	1
5	5	1	0.830638	0	5	1	1	2	6	3	2	1
5	4	1	1.0592	0	3	1	2	1	5	3	2	1
4	5	0	-0.501508	1	5	1	1	1	6	4	2	1
4	5	0	-0.30509	0	4	1	1	0	1	5	1	1
4	5	0	-0.894252	1	7	1	1	1	1	5	1	1
4	5	1	0.732475	0	4	1	1	2	6	3	2	1
4	5	0	-0.697834	0	5	1	1	0	1	5	1	1
4	4	1	1.38314	1	2	0	1	1	3	4	2	1
4	5	1	1.18682	0	2	0	2	1	4	4	2	1
4	5	0	-0.697742	0	6	0	1	0	1	5	1	1
4	4	1	0.759059	0	5	1	1	2	5	5	2	1
4	4	1	1.76878	0	2	0	2	1	3	5	2	1
